# Supplementary material for: MIL-100(Fe)-Enabled Oral Delivery of Syringic Acid with Enhanced Pharmacokinetics
Source: Pharmaceutics. 2025 Oct 1;17(10):1282. doi: 10.3390/pharmaceutics17101282 (PMC12567248; doi:10.3390/pharmaceutics17101282)
Supplement: Supplementary file 1 [file pharmaceutics-17-01282-s001.zip]

Archive with 1 entries (1 files):
- pharmaceutics-3791310-supplementary.pdf
